# Supplementary material for: Adjunctive Thymosin Beta-4 Treatment Influences PMN Effector Cell Function during Pseudomonas aeruginosa-Induced Corneal Infection
Source: Cells. 2021 Dec 18;10(12):3579. doi: 10.3390/cells10123579 (PMC8700181; doi:10.3390/cells10123579)
Supplement: Supplementary file 1 [file cells-10-03579-s001.zip]

Archive with 1 entries (1 files):
- cells-1481103-supplementary.pdf
